# Supplementary material for: The “Bald Disease” of the Sea Urchin Paracentrotus lividus: Pathogenicity, Molecular Identification of the Causative Agent and Therapeutic Approach
Source: Microorganisms. 2023 Mar 16;11(3):763. doi: 10.3390/microorganisms11030763 (PMC10056887; doi:10.3390/microorganisms11030763)
Supplement: Supplementary file 1 [file microorganisms-11-00763-s001.zip]

Archive with 1 entries (1 files):
- microorganisms-2251680-supplementary.pdf
